# Supplementary material for: ﻿Isotremaputalengense, a new species of Aristolochiaceae from northern Vietnam and two new combinations in Isotrema
Source: PhytoKeys. 2022 May 27;197:71–9. doi: 10.3897/phytokeys.197.73596 (PMC9848995; doi:10.3897/phytokeys.197.73596)
Supplement: XML Treatment for Isotrema putalengense [file phytokeys.197.73596-treatment1.xml]

<!DOCTYPE tp:taxon-treatment
  PUBLIC "-//TaxonX//DTD Taxonomic Treatment Publishing DTD v0 20100105//EN" "tax-treatment-NSO.dtd">
<tp:taxon-treatment xmlns:tp="http://www.plazi.org/taxpub"><tp:treatment-meta><kwd-group><label>Taxon classification</label><kwd>
              <named-content content-type="kingdom">Plantae</named-content>
            </kwd><kwd>
              <named-content content-type="order">Gentianales</named-content>
            </kwd><kwd>
              <named-content content-type="family">Apocynaceae</named-content>
            </kwd></kwd-group><mixed-citation publication-type="journal"><person-group><name><surname>Nguyen</surname><given-names>Quoc Binh</given-names></name><name><surname>Nguyen</surname><given-names>Hieu Cuong</given-names></name><name><surname>Tran</surname><given-names>Duc Binh</given-names></name><name><surname>Nguyen</surname><given-names>Phuong Hanh</given-names></name><name><surname>Luu</surname><given-names>Hong Truong</given-names></name></person-group><article-title>﻿<italic><tp:taxon-name><tp:taxon-name-part taxon-name-part-type="genus" reg="Isotrema">Isotrema</tp:taxon-name-part><tp:taxon-name-part taxon-name-part-type="species" reg="putalengense">putalengense</tp:taxon-name-part></tp:taxon-name></italic>, a new species of <tp:taxon-name><tp:taxon-name-part taxon-name-part-type="family">Aristolochiaceae</tp:taxon-name-part></tp:taxon-name> from northern Vietnam and two new combinations in <italic><tp:taxon-name><tp:taxon-name-part taxon-name-part-type="genus" reg="Isotrema">Isotrema</tp:taxon-name-part></tp:taxon-name></italic></article-title><source>PhytoKeys</source><day>27</day><month>05</month><year>2022</year><volume>197</volume><fpage>71</fpage><lpage>79</lpage><pub-id pub-id-type="doi">10.3897/phytokeys.197.73596</pub-id></mixed-citation></tp:treatment-meta><tp:nomenclature><label>﻿</label><tp:taxon-name>
            <object-id xmlns:xlink="http://www.w3.org/1999/xlink" content-type="arpha" xlink:type="simple">7F8F1B6F-0D70-5CF0-8E80-FC6A71247CC2</object-id>
            <tp:taxon-name-part taxon-name-part-type="genus" reg="Isotrema">Isotrema</tp:taxon-name-part>
            <tp:taxon-name-part taxon-name-part-type="species" reg="putalengense">putalengense</tp:taxon-name-part>
            <object-id xmlns:xlink="http://www.w3.org/1999/xlink" content-type="ipni" xlink:type="simple">urn:lsid:ipni.org:names:77298657-1</object-id>
          </tp:taxon-name><tp:taxon-authority>Luu, Q.B.Nguyen &amp; H.C.Nguyen</tp:taxon-authority><tp:taxon-status xmlns:xlink="http://www.w3.org/1999/xlink" xlink:type="simple">sp. nov.</tp:taxon-status><xref ref-type="fig" rid="F1">Fig. 1</xref></tp:nomenclature><tp:treatment-sec sec-type="material" id="SECID0EXNAC"><title>Type.</title><p>Vietnam. Lai Chau Province, Tam Duong District, Pu Ta Leng Mountain, <named-content xmlns:xlink="http://www.w3.org/1999/xlink" content-type="dwc:verbatimCoordinates" xlink:type="simple"><named-content content-type="geo-json" specific-use="{&#34;type&#34;:&#34;Point&#34;,&#34;coordinates&#34;:[103.551944,22.454722]}" id="NCID0EAOAC" xlink:type="simple">22°27'17"N, 103°33'07"E</named-content></named-content>, 2329 m elevation, 14 June 2020, <italic>Nguyen Quoc Binh</italic>, <italic>Tran Duc Binh</italic>, <italic>Doan Hoang Son</italic>, <italic>Nguyen Hieu Cuong SH992</italic> (holotype, VNMN!; isotypes, SGN!, VNMN!).</p><fig id="F1" position="float" orientation="portrait"><object-id xmlns:xlink="http://www.w3.org/1999/xlink" content-type="doi" xlink:type="simple">10.3897/phytokeys.197.73596.figure1</object-id><object-id xmlns:xlink="http://www.w3.org/1999/xlink" content-type="arpha" xlink:type="simple">235D799C-A25B-5129-8B92-BBE5B5D9BCBF</object-id><label>Figure 1.</label><caption><p><italic><tp:taxon-name><tp:taxon-name-part taxon-name-part-type="genus" reg="Isotrema">Isotrema</tp:taxon-name-part><tp:taxon-name-part taxon-name-part-type="species" reg="putalengense">putalengense</tp:taxon-name-part></tp:taxon-name></italic> Luu, Q.B.Nguyen &amp; H.C.Nguyen <bold>A</bold> habit <bold>B</bold> leaf <bold>C</bold> leaf lamina, adaxial surface <bold>D</bold> leaf lamina, abaxial surface <bold>E</bold> flower, side view <bold>F</bold> flower, front view <bold>G</bold> bracteole <bold>H</bold> perianth, longitudinal dissection <bold>I</bold> utricle, inside <bold>J</bold> ovary, cross section <bold>K</bold> gynostemium, side view <bold>L</bold> stigma, view from above <bold>M</bold> stem, cross section. Photographs by Hieu Cuong Nguyen from <italic>SH992</italic> at the type locality.</p></caption><graphic xmlns:xlink="http://www.w3.org/1999/xlink" xlink:href="phytokeys-197-071_article-73596__-g001.jpg" position="float" orientation="portrait" xlink:type="simple" id="oo_688553.jpg"><uri content-type="original_file" xlink:type="simple">https://binary.pensoft.net/fig/688553</uri></graphic></fig></tp:treatment-sec><tp:treatment-sec sec-type="diagnosis" id="SECID0ECAAE"><title>Diagnosis.</title><p>The new species is most morphologically similar to <italic><tp:taxon-name><tp:taxon-name-part taxon-name-part-type="genus" reg="Isotrema">I.</tp:taxon-name-part><tp:taxon-name-part taxon-name-part-type="species" reg="wardianum">wardianum</tp:taxon-name-part></tp:taxon-name></italic> in the shape of leaves and flowers but differs in having densely brown villous (vs. abaxially light brown villous) bracteoles, flowers on old woody stems (vs. in axils of leafy shoots), basally truncate perianth limb that is ovoid in front view and with purple apex (vs. basally obtuse, oblong in front view and with yellow apex), indistinct (vs. distinct) utricle from lower tube, U-shaped (vs. V-shaped) tube notch and internally black purple (vs. purple) tube.</p></tp:treatment-sec><tp:treatment-sec sec-type="description" id="SECID0ETAAE"><title>Description.</title><p>Liana perennial, woody. Stems terete, pubescent. Petioles 3–4.5 cm long, densely pubescent; laminas lanceolate to slightly pandurate, 15–20 × 4–6 cm, adaxially sparsely pubescent, abaxially pubescent, margin entire, base auriculate, apex acute; veins palmate, 1 pair from base, lateral veins 3–4-paired; venation slightly adaxially sunken, abaxially prominent. Flowers on old woody stems, solitary; pedicel 2.5–3 cm, densely brown villous; bracteole inserted on basal half of pedicel, triangular, 5–5.5 mm long, 4–5.5 mm wide at base, densely brown villous, persistent. Ovary yellowish, 1.8–2.1 cm, 0.3–0.4 cm in diameter, densely brown villous, 6-ridged. Perianth horseshoe-shaped (in lateral view), 4–4.5 cm high, yellowish to purple, outside densely yellowish to brown hirsute with parallel veins, inside dark purple. Utricle indistinct from the tube, cylindrical, 7–9 mm long, 7–8 mm in diameter, outside light yellow, inside pilose and dark purple. Tube 3.5–4.0 cm, horseshoe-shaped, folded upwards at its middle forming a U-shaped notch, inside glabrous; lower tube 1.7–1.9 cm high and 0.6–0.7 cm in diameter, basally light yellow, apically purple; upper tube 0.6–0.7 cm long and 0.5–0.6 cm in diameter, parallel to the utricle, slightly constricted at the middle, purple; limb cylindric, ovoid in front view, curved forward, with truncate base, 2.5–2.7 cm long × 1.2–1.3 cm in diameter, inside dark red with dense dark-purple papillae, 3-lobed; lobes widely triangular, 0.5–1.3 mm high × 2–4 mm wide; throat ca. 3–4 mm high × 2 mm wide; annulus hemispherical, 0.5–0.6 cm high × 0.6–0.7 cm in diameter at base. Anthers 6, oblong, 2–2.2 mm long, adnate in 3 pairs to base of gynostemium. Gynostemium 3.5–4 mm long × 3.5–4 mm in diameter, stipitate; stipe ca. 0.5 mm; stigma connate, slightly 3-lobed; lobes (in older state) irregularly toothed. Fruits not seen.</p></tp:treatment-sec><tp:treatment-sec sec-type="phenology" id="SECID0EYAAE"><title>Phenology.</title><p>Flowering found in June, fruiting unknown.</p></tp:treatment-sec><tp:treatment-sec sec-type="etymology" id="SECID0E4AAE"><title>Etymology.</title><p>The specific epithet refers to the type locality, Pu Ta Leng Mountain which is part of the Hoang Lien Son Mountain Range and located about 30 km northwest of Vietnam’s highest Mt. Fan Si Pan.</p></tp:treatment-sec><tp:treatment-sec sec-type="Common and vernacular names" id="SECID0ECBAE"><title>Common and vernacular names.</title><p>Putaleng’s pipevine (Vietnamese name: Phòng kỷ Pu Ta Leng).</p></tp:treatment-sec><tp:treatment-sec sec-type="distribution" id="SECID0EHBAE"><title>Distribution and habitat.</title><p>The new species is currently only known from Pu Ta Leng Mountain (with its highest peak at 3.049 m elevation), Tam Duong District, Lai Chau Province. It grows on humid fertile soils under a closed broadleaved evergreen forest unexplored botanically. There is no data available on the forest cover of the mountain. Our preliminary notes indicate that this forest is dominated by the <tp:taxon-name><tp:taxon-name-part taxon-name-part-type="family">Fagaceae</tp:taxon-name-part></tp:taxon-name>, <tp:taxon-name><tp:taxon-name-part taxon-name-part-type="family">Lauraceae</tp:taxon-name-part></tp:taxon-name>, <tp:taxon-name><tp:taxon-name-part taxon-name-part-type="family">Theaceae</tp:taxon-name-part></tp:taxon-name>, <tp:taxon-name><tp:taxon-name-part taxon-name-part-type="family">Ericaceae</tp:taxon-name-part></tp:taxon-name> and <tp:taxon-name><tp:taxon-name-part taxon-name-part-type="family">Magnoliaceae</tp:taxon-name-part></tp:taxon-name> that are common families on the Hoang Lien Son Mountain Range, which is geographically considered part of the southern extension of the Himalayas and phytogeographically located in the Sikang-Yunnan Province (<xref ref-type="bibr" rid="B1">Averyanov et al. 2003</xref>).</p></tp:treatment-sec><tp:treatment-sec sec-type="Preliminary extinction risk assessment" id="SECID0EKCAE"><title>Preliminary extinction risk assessment.</title><p>The plant was recorded in a small population with few scattered individuals in a presently unprotected large forest. It may be found in adjacent similar forests on the Hoang Lien Son Mountain Range. Given this fact, it is provisionally assigned as Data Deficient until more information is recorded (<xref ref-type="bibr" rid="B17">IUCN 2012</xref>; <xref ref-type="bibr" rid="B18">IUCN Standards and Petitions Committee 2022</xref>).</p></tp:treatment-sec><tp:treatment-sec sec-type="discussion" id="SECID0EYCAE"><title>Discussion.</title><p><italic><tp:taxon-name><tp:taxon-name-part taxon-name-part-type="genus" reg="Isotrema">Isotrema</tp:taxon-name-part><tp:taxon-name-part taxon-name-part-type="species" reg="putalengense">putalengense</tp:taxon-name-part></tp:taxon-name></italic> is most morphologically similar to <italic><tp:taxon-name><tp:taxon-name-part taxon-name-part-type="genus" reg="Isotrema">I.</tp:taxon-name-part><tp:taxon-name-part taxon-name-part-type="species" reg="wardianum">wardianum</tp:taxon-name-part></tp:taxon-name></italic> but they have a number of differences as expressed in the diagnosis. Besides, the new species is also close to <italic><tp:taxon-name><tp:taxon-name-part taxon-name-part-type="genus" reg="Isotrema">I.</tp:taxon-name-part><tp:taxon-name-part taxon-name-part-type="species" reg="utriforme">utriforme</tp:taxon-name-part></tp:taxon-name></italic> (S.M.Hwang) X.X.Zhu, S.Liao &amp; J.S.Ma (<xref ref-type="bibr" rid="B15">Hwang 1981</xref>; <xref ref-type="bibr" rid="B42">Zhu et al. 2019a</xref>) in the shape of leaves and flowers but the latter has glabrous and longer (4–8 cm) petiole, yellow-green flowers borne in axils of leafy shoots, ovate-lanceolate bracteoles inserted above middle of peduncle, short upper tube (3–4 mm), convex annulus, saccate limb with ovate-deltate and erect lobes. The shape of flowers in the new species looks like that in <italic><tp:taxon-name><tp:taxon-name-part taxon-name-part-type="genus" reg="Isotrema">I.</tp:taxon-name-part><tp:taxon-name-part taxon-name-part-type="species" reg="pseudoutriforme">pseudoutriforme</tp:taxon-name-part></tp:taxon-name></italic> (X.X.Zhu &amp; J.S.Ma) X.X.Zhu, Jun Wang &amp; J.S.Ma and <italic><tp:taxon-name><tp:taxon-name-part taxon-name-part-type="genus" reg="Isotrema">I.</tp:taxon-name-part><tp:taxon-name-part taxon-name-part-type="species" reg="ovatifolium">ovatifolium</tp:taxon-name-part></tp:taxon-name></italic> (S.M.Hwang) X.X.Zhu, S.Liao &amp; J.S.Ma (<xref ref-type="bibr" rid="B15">Hwang 1981</xref>; <xref ref-type="bibr" rid="B42">Zhu et al. 2019a</xref>, <xref ref-type="bibr" rid="B46">e</xref>) but <italic><tp:taxon-name><tp:taxon-name-part taxon-name-part-type="genus" reg="Isotrema">I.</tp:taxon-name-part><tp:taxon-name-part taxon-name-part-type="species" reg="pseudoutriforme">pseudoutriforme</tp:taxon-name-part></tp:taxon-name></italic> has ovate to narrowly ovate leaves and plain light yellow flowers, uncurved limb forming obtuse angle with upper tuber and ring-like annulus and <italic><tp:taxon-name><tp:taxon-name-part taxon-name-part-type="genus" reg="Isotrema">I.</tp:taxon-name-part><tp:taxon-name-part taxon-name-part-type="species" reg="ovatifolium">ovatifolium</tp:taxon-name-part></tp:taxon-name></italic> has ovate leaves and abaxially densely off-white villous, purple-red flowers in axils of leafy shoots. The key morphological differences between the new species and those closest species are presented in Table <xref ref-type="table" rid="T1">1</xref>.</p><table-wrap id="T1" position="float" orientation="portrait"><label>Table 1.</label><caption><p>Morphological differences between <italic><tp:taxon-name><tp:taxon-name-part taxon-name-part-type="genus" reg="Isotrema">Isotrema</tp:taxon-name-part><tp:taxon-name-part taxon-name-part-type="species" reg="putalengense">putalengense</tp:taxon-name-part></tp:taxon-name></italic> and close species (based on <xref ref-type="bibr" rid="B15">Hwang 1981</xref>; <xref ref-type="bibr" rid="B26">Ma 1989</xref>; <xref ref-type="bibr" rid="B16">Hwang et al. 2003</xref>; <xref ref-type="bibr" rid="B46">Zhu et al. 2019e</xref>; <xref ref-type="bibr" rid="B33">Wang et al. 2020b</xref>).</p></caption><table id="TID0E62AG" rules="all"><tbody><tr><th rowspan="1" colspan="1">Characters</th><th rowspan="1" colspan="1">
                    <italic>
                      <tp:taxon-name><tp:taxon-name-part taxon-name-part-type="genus" reg="Isotrema">I.</tp:taxon-name-part><tp:taxon-name-part taxon-name-part-type="species" reg="putalengense">putalengense</tp:taxon-name-part></tp:taxon-name>
                    </italic>
                  </th><th rowspan="1" colspan="1">
                    <italic>
                      <tp:taxon-name><tp:taxon-name-part taxon-name-part-type="genus" reg="Isotrema">I.</tp:taxon-name-part><tp:taxon-name-part taxon-name-part-type="species" reg="ovatifolium">ovatifolium</tp:taxon-name-part></tp:taxon-name>
                    </italic>
                  </th><th rowspan="1" colspan="1">
                    <italic>
                      <tp:taxon-name><tp:taxon-name-part taxon-name-part-type="genus" reg="Isotrema">I.</tp:taxon-name-part><tp:taxon-name-part taxon-name-part-type="species" reg="pseudoutriforme">pseudoutriforme</tp:taxon-name-part></tp:taxon-name>
                    </italic>
                  </th><th rowspan="1" colspan="1">
                    <italic>
                      <tp:taxon-name><tp:taxon-name-part taxon-name-part-type="genus" reg="Isotrema">I.</tp:taxon-name-part><tp:taxon-name-part taxon-name-part-type="species" reg="utriforme">utriforme</tp:taxon-name-part></tp:taxon-name>
                    </italic>
                  </th><th rowspan="1" colspan="1">
                    <italic>
                      <tp:taxon-name><tp:taxon-name-part taxon-name-part-type="genus" reg="Isotrema">I.</tp:taxon-name-part><tp:taxon-name-part taxon-name-part-type="species" reg="wardianum">wardianum</tp:taxon-name-part></tp:taxon-name>
                    </italic>
                  </th></tr><tr><td rowspan="1" colspan="1">Petiole</td><td rowspan="1" colspan="1">densely pubescent, 3–4.5 cm long</td><td rowspan="1" colspan="1">villous, 3–5 cm long</td><td rowspan="1" colspan="1">densely pubescent, 2–5 cm long</td><td rowspan="1" colspan="1">glabrous, 4–8 cm long</td><td rowspan="1" colspan="1">densely villous, 3–5 cm long</td></tr><tr><td rowspan="1" colspan="1">Lamina</td><td rowspan="1" colspan="1">lanceolate to slightly pandurate, 15–20 × 4–6 cm, with auriculate base, adaxially sparsely pubescent, abaxially pubescent</td><td rowspan="1" colspan="1">ovate, 5–13 × 4–8 cm, with cordate base, abaxially villous, adaxially glabrescent (densely villous when young)</td><td rowspan="1" colspan="1">ovate to narrowly ovate, 10–22 × 7–13 cm, with cordate base, adaxially sparsely pubescent, abaxially densely pubescent</td><td rowspan="1" colspan="1">ovate-lanceolate, 10–17 × 3–4 cm, with auriculate base, adaxially glabrous</td><td rowspan="1" colspan="1">lanceolate, 12–16 × 3–4 cm, with auriculate base, adaxially subglabrous to glabrous</td></tr><tr><td rowspan="1" colspan="1">Pedicel</td><td rowspan="1" colspan="1">2.5–3 cm long</td><td rowspan="1" colspan="1">3–6 cm long</td><td rowspan="1" colspan="1">1.8–5 cm long</td><td rowspan="1" colspan="1">4–6 cm long</td><td rowspan="1" colspan="1">1–2.5 cm long</td></tr><tr><td rowspan="1" colspan="1">Bracteoles</td><td rowspan="1" colspan="1">triangular, inserted on basal half of pedicel</td><td rowspan="1" colspan="1">ovate, inserted on basal 1/2 of pedicel</td><td rowspan="1" colspan="1">ovate, inserted on basal half and/or distal half of pedicel</td><td rowspan="1" colspan="1">ovate-lanceolate, inserted above distal half of pedicel</td><td rowspan="1" colspan="1">ovate, inserted on basal half of pedicel</td></tr><tr><td rowspan="1" colspan="1">Flower position</td><td rowspan="1" colspan="1">on old woody stems</td><td rowspan="1" colspan="1">axillary</td><td rowspan="1" colspan="1">axillary, sometimes on stems</td><td rowspan="1" colspan="1">axillary</td><td rowspan="1" colspan="1">axillary</td></tr><tr><td rowspan="1" colspan="1">Perianth limb</td><td rowspan="1" colspan="1">cylindric, ovoid in front view, straightly extended from upper tube, purple, 2.5–2.7 cm long × 1.2–1.3 cm in diameter, abaxially densely yellowish to brown hirsute</td><td rowspan="1" colspan="1">subcylindric, straightly extended from upper tube, purple-red, 1.5–2.5 cm long × 1–1.5 cm in diameter, abaxially densely off-white villous</td><td rowspan="1" colspan="1">cylindric, forming obtuse angle with upper tuber, light yellow, 2–3 cm long × 1–1.7 cm in diameter, abaxially sparsely villous</td><td rowspan="1" colspan="1">ovoid, straightly extended from upper tube, yellow-green, 1–2 cm long × ca. 1 cm in widest diameter, abaxially sparsely pilose to glabrous</td><td rowspan="1" colspan="1">cylindric, oblong in front view, forming obtuse angle with upper tube, purple with yellow apex, ca. 2.5 cm long × 0.9 cm in diameter, abaxially densely yellow villous</td></tr><tr><td rowspan="1" colspan="1">Limb lobes</td><td rowspan="1" colspan="1">wide triangle</td><td rowspan="1" colspan="1">subrounded or nearly truncate</td><td rowspan="1" colspan="1">triangle or wide triangle</td><td rowspan="1" colspan="1">ovate-deltate</td><td rowspan="1" colspan="1">wide triangle</td></tr><tr><td rowspan="1" colspan="1">Perianth throat</td><td rowspan="1" colspan="1">ca. 3–4 mm wide</td><td rowspan="1" colspan="1">ca. 2.5 mm wide</td><td rowspan="1" colspan="1">ca. 6 mm wide</td><td rowspan="1" colspan="1">ca. 1 mm wide</td><td rowspan="1" colspan="1">ca. 2–3 mm wide</td></tr><tr><td rowspan="1" colspan="1">Utricle</td><td rowspan="1" colspan="1">indistinct from lower tube, 7–8 mm in diameter, light yellow</td><td rowspan="1" colspan="1">indistinct from lower tube, 3–5 mm in diameter, purple-red</td><td rowspan="1" colspan="1">indistinct from lower tube, ca. 7–9 mm in diameter, light yellow</td><td rowspan="1" colspan="1">indistinct from lower tube, 3–4 mm in diameter, yellow-green</td><td rowspan="1" colspan="1">distinct from lower tube, 5 mm in diameter, light yellow</td></tr><tr><td rowspan="1" colspan="1">Tube notch</td><td rowspan="1" colspan="1">U-shaped</td><td rowspan="1" colspan="1">V-shaped</td><td rowspan="1" colspan="1">U-shaped</td><td rowspan="1" colspan="1">V-shaped</td><td rowspan="1" colspan="1">V-shaped</td></tr><tr><td rowspan="1" colspan="1">Upper tube</td><td rowspan="1" colspan="1">6–7 mm long × 5–6 mm in diameter, purple</td><td rowspan="1" colspan="1">ca. 3–5 mm long × 3–4 mm in diameter, purple-red</td><td rowspan="1" colspan="1">3–4 mm long × 6–8 mm in diameter, light yellow</td><td rowspan="1" colspan="1">ca. 3–5 mm long × 5–6 mm in diameter, yellow-green</td><td rowspan="1" colspan="1">ca. 10 mm long × 6 mm in diameter, purple</td></tr><tr><td rowspan="1" colspan="1">Annulus</td><td rowspan="1" colspan="1">hemispherical</td><td rowspan="1" colspan="1">flat</td><td rowspan="1" colspan="1">ring-like, raised</td><td rowspan="1" colspan="1">convex</td><td rowspan="1" colspan="1">hemispherical</td></tr><tr><td rowspan="1" colspan="1">Stigma lobes</td><td rowspan="1" colspan="1">truncate to slightly obtuse, irregularly toothed</td><td rowspan="1" colspan="1">obtuse, entire</td><td rowspan="1" colspan="1">round, entire</td><td rowspan="1" colspan="1">obtuse, entire</td><td rowspan="1" colspan="1">obtuse, entire</td></tr></tbody></table></table-wrap><p>The leaves of the new species resemble those of <italic><tp:taxon-name><tp:taxon-name-part taxon-name-part-type="genus" reg="Isotrema">I.</tp:taxon-name-part><tp:taxon-name-part taxon-name-part-type="species" reg="cucurbitoides">cucurbitoides</tp:taxon-name-part></tp:taxon-name></italic> (C.F.Liang) X.X.Zhu, S.Liao &amp; J.S.Ma (<xref ref-type="bibr" rid="B22">Liang 1975</xref>; <xref ref-type="bibr" rid="B16">Hwang et al. 2003</xref>; <xref ref-type="bibr" rid="B42">Zhu et al. 2019a</xref>) and <italic><tp:taxon-name><tp:taxon-name-part taxon-name-part-type="genus" reg="Isotrema">I.</tp:taxon-name-part><tp:taxon-name-part taxon-name-part-type="species" reg="yangii">yangii</tp:taxon-name-part></tp:taxon-name></italic> X.X.Zhu &amp; J.S.Ma (<xref ref-type="bibr" rid="B46">Zhu et al. 2019e</xref>; <xref ref-type="bibr" rid="B32">Wang et al. 2020a</xref>) but these two species are readily different in a number of characters: <italic><tp:taxon-name><tp:taxon-name-part taxon-name-part-type="genus" reg="Isotrema">I.</tp:taxon-name-part><tp:taxon-name-part taxon-name-part-type="species" reg="cucurbifoides">cucurbifoides</tp:taxon-name-part></tp:taxon-name></italic> has leaves with 7–10 pairs of lateral veins, brownish flowers in axils of leafy shoots, ovate bracteoles, geniculately curved tube, 20 mm long utricle and deeply lobed perianth limb straight extended from upper tube and with 5–7 mm long lanceolate-acuminate lobes while <italic><tp:taxon-name><tp:taxon-name-part taxon-name-part-type="genus" reg="Isotrema">I.</tp:taxon-name-part><tp:taxon-name-part taxon-name-part-type="species" reg="yangii">yangii</tp:taxon-name-part></tp:taxon-name></italic> has leaves with 6–15-pairs of lateral veins, yellowish-white perianth with distinct purple stripes, 25–35 mm long utricles, internally smooth and pinkish or ochre perianth limb that is deeply 3-lobed and straight extended from upper tube and 16–24 mm long limb lobes.</p><p>Notably, the notch at the bent perianth tube of <italic><tp:taxon-name><tp:taxon-name-part taxon-name-part-type="genus" reg="Isotrema">I.</tp:taxon-name-part><tp:taxon-name-part taxon-name-part-type="species" reg="putalengense">putalengense</tp:taxon-name-part></tp:taxon-name></italic> is obviously U-shaped while it is quite properly V-shaped in the above compared species except <italic><tp:taxon-name><tp:taxon-name-part taxon-name-part-type="genus" reg="Isotrema">I.</tp:taxon-name-part><tp:taxon-name-part taxon-name-part-type="species" reg="pseudoutriforme">pseudoutriforme</tp:taxon-name-part></tp:taxon-name></italic> where the U-shaped notch is much narrower than that in the new species. Our field observations provisionally indicate that the notch shape is stable in, and could be typical for, <italic><tp:taxon-name><tp:taxon-name-part taxon-name-part-type="genus" reg="Isotrema">Isotrema</tp:taxon-name-part></tp:taxon-name></italic> species. This character is more representative on longitudinal dissection of the perianth tube. However, its value as a supplemental taxonomic character for species identification has not been paid attention to in former <italic><tp:taxon-name><tp:taxon-name-part taxon-name-part-type="genus" reg="Isotrema">Isotrema</tp:taxon-name-part></tp:taxon-name></italic> studies and needs further examination.</p><sec sec-type="﻿New combinations for some species of Isotrema" id="SECID0E4UAE"><title>﻿New combinations for some species of <italic><tp:taxon-name><tp:taxon-name-part taxon-name-part-type="genus" reg="Isotrema">Isotrema</tp:taxon-name-part></tp:taxon-name></italic></title><p>As a result of their study, <xref ref-type="bibr" rid="B42">Zhu et al. (2019a)</xref> has already transferred almost all species of <tp:taxon-name><tp:taxon-name-part taxon-name-part-type="genus" reg="Aristolochia">Aristolochia</tp:taxon-name-part></tp:taxon-name> subgenus  <tp:taxon-name><tp:taxon-name-part taxon-name-part-type="genus" reg="Aristolochia"/><tp:taxon-name-part taxon-name-part-type="subgenus" reg="Siphisia">Siphisia</tp:taxon-name-part></tp:taxon-name> to <italic><tp:taxon-name><tp:taxon-name-part taxon-name-part-type="genus" reg="Isotrema">Isotrema</tp:taxon-name-part></tp:taxon-name></italic>. Another four combinations were made for later described species (<xref ref-type="bibr" rid="B32">Wang et al. 2020a</xref>). Following this generic concept, here we propose new combinations for the other taxa of the subgenus that were described recently.</p></sec></tp:treatment-sec><ref-list><ref id="B1"><mixed-citation xmlns:xlink="http://www.w3.org/1999/xlink" xlink:type="simple"><person-group><name name-style="western"><surname>Averyanov</surname><given-names>LV</given-names></name><name name-style="western"><surname>Phan</surname><given-names>KL</given-names></name><name name-style="western"><surname>Nguyen</surname><given-names>TH</given-names></name><name name-style="western"><surname>Harder</surname><given-names>DK</given-names></name></person-group> (<year>2003</year>) <article-title>Phytogeographic review of Vietnam and adjacent areas of Eastern Indochina.</article-title><source>Komarovia</source><volume>3</volume>: <fpage>1</fpage>–<lpage>83</lpage>.</mixed-citation></ref><ref id="B17"><mixed-citation xmlns:xlink="http://www.w3.org/1999/xlink" xlink:type="simple">IUCN (<year>2012</year>) IUCN Red List Categories and Criteria: Version 3.1. Second edition. IUCN, Gland, Switzerland and Cambridge, UK, [iv +] 32pp.</mixed-citation></ref><ref id="B18"><mixed-citation xmlns:xlink="http://www.w3.org/1999/xlink" xlink:type="simple">IUCN Standards and Petitions Committee (<year>2022</year>) Guidelines for using the IUCN Red List Categories and Criteria. Version 15. Prepared by the Standards and Petitions Subcommittee. <ext-link xlink:type="simple" ext-link-type="uri" xlink:href="https://www.iucnredlist.org/documents/RedListGuidelines.pdf">https://www.iucnredlist.org/documents/RedListGuidelines.pdf</ext-link></mixed-citation></ref><ref id="B15"><mixed-citation xmlns:xlink="http://www.w3.org/1999/xlink" xlink:type="simple"><person-group><name name-style="western"><surname>Hwang</surname><given-names>SM</given-names></name></person-group> (<year>1981</year>) Materials for Chinese <italic><tp:taxon-name><tp:taxon-name-part taxon-name-part-type="genus">Aristolochia</tp:taxon-name-part></tp:taxon-name></italic>. Zhiwu Fenlei Xuebao 19: 222–231.</mixed-citation></ref><ref id="B42"><mixed-citation xmlns:xlink="http://www.w3.org/1999/xlink" xlink:type="simple"><person-group><name name-style="western"><surname>Zhu</surname><given-names>XX</given-names></name><name name-style="western"><surname>Li</surname><given-names>XQ</given-names></name><name name-style="western"><surname>Liao</surname><given-names>S</given-names></name><name name-style="western"><surname>Du</surname><given-names>C</given-names></name><name name-style="western"><surname>Wang</surname><given-names>Y</given-names></name><name name-style="western"><surname>Wang</surname><given-names>ZH</given-names></name><name name-style="western"><surname>Yan</surname><given-names>J</given-names></name><name name-style="western"><surname>Zuo</surname><given-names>YJ</given-names></name><name name-style="western"><surname>Ma</surname><given-names>JS</given-names></name></person-group> (<year>2019a</year>) <article-title>Reinstatement of <italic><tp:taxon-name><tp:taxon-name-part taxon-name-part-type="genus">Isotrema</tp:taxon-name-part></tp:taxon-name></italic>, a new generic delimitation of <tp:taxon-name><tp:taxon-name-part taxon-name-part-type="genus">Aristolochia</tp:taxon-name-part></tp:taxon-name> subgen. <tp:taxon-name><tp:taxon-name-part taxon-name-part-type="genus"/><tp:taxon-name-part taxon-name-part-type="subgenus">Siphisia</tp:taxon-name-part></tp:taxon-name> (<tp:taxon-name><tp:taxon-name-part taxon-name-part-type="family">Aristolochiaceae</tp:taxon-name-part></tp:taxon-name>).</article-title><source>Phytotaxa</source><volume>401</volume>(<issue>1</issue>): <fpage>1</fpage>–<lpage>23</lpage>. <ext-link xlink:type="simple" ext-link-type="doi" xlink:href="10.11646/phytotaxa.401.1.1">https://doi.org/10.11646/phytotaxa.401.1.1</ext-link></mixed-citation></ref><ref id="B46"><mixed-citation xmlns:xlink="http://www.w3.org/1999/xlink" xlink:type="simple"><person-group><name name-style="western"><surname>Zhu</surname><given-names>X</given-names></name><name name-style="western"><surname>Li</surname><given-names>X</given-names></name><name name-style="western"><surname>Liao</surname><given-names>S</given-names></name><name name-style="western"><surname>Li</surname><given-names>G</given-names></name><name name-style="western"><surname>Ma</surname><given-names>J</given-names></name></person-group> (<year>2019e</year>) <article-title>The taxonomic revision of Asian <italic><tp:taxon-name><tp:taxon-name-part taxon-name-part-type="genus">Aristolochia</tp:taxon-name-part></tp:taxon-name></italic> (<tp:taxon-name><tp:taxon-name-part taxon-name-part-type="family">Aristolochiaceae</tp:taxon-name-part></tp:taxon-name>) V: Two new species from Yunnan, China.</article-title><source>PhytoKeys</source><volume>130</volume>: <fpage>93</fpage>–<lpage>106</lpage>. <ext-link xlink:type="simple" ext-link-type="doi" xlink:href="10.3897/phytokeys.130.33933">https://doi.org/10.3897/phytokeys.130.33933</ext-link></mixed-citation></ref><ref id="B26"><mixed-citation xmlns:xlink="http://www.w3.org/1999/xlink" xlink:type="simple"><person-group><name name-style="western"><surname>Ma</surname><given-names>JS</given-names></name></person-group> (<year>1989</year>) <article-title>A revision of <italic><tp:taxon-name><tp:taxon-name-part taxon-name-part-type="genus">Aristolochia</tp:taxon-name-part></tp:taxon-name></italic> Linn. from E. &amp; S. Asia.</article-title><source>Zhiwu Fenlei Xuebao</source><volume>27</volume>: <fpage>321</fpage>–<lpage>364</lpage>.</mixed-citation></ref><ref id="B16"><mixed-citation xmlns:xlink="http://www.w3.org/1999/xlink" xlink:type="simple"><person-group><name name-style="western"><surname>Hwang</surname><given-names>SM</given-names></name><name name-style="western"><surname>Kelly</surname><given-names>LM</given-names></name><name name-style="western"><surname>Gilbert</surname><given-names>MG</given-names></name></person-group> (<year>2003</year>) <article-title><tp:taxon-name><tp:taxon-name-part taxon-name-part-type="family">Aristolochiaceae</tp:taxon-name-part></tp:taxon-name>.</article-title> In: <person-group><name name-style="western"><surname>Wu</surname><given-names>ZY</given-names></name><name name-style="western"><surname>Raven</surname><given-names>PH</given-names></name><name name-style="western"><surname>Hong</surname><given-names>DY</given-names></name></person-group> (<role>Eds</role>) <issue-title>Flora of China, Vol 5.</issue-title><source>Science Press, Beijing &amp; Missouri Botanical Garden Press, St. Louis</source>, <fpage>246</fpage>–<lpage>269</lpage>.</mixed-citation></ref><ref id="B33"><mixed-citation xmlns:xlink="http://www.w3.org/1999/xlink" xlink:type="simple"><person-group><name name-style="western"><surname>Wang</surname><given-names>J</given-names></name><name name-style="western"><surname>Ya</surname><given-names>JD</given-names></name><name name-style="western"><surname>Liu</surname><given-names>C</given-names></name><name name-style="western"><surname>Liu</surname><given-names>G</given-names></name><name name-style="western"><surname>Cao</surname><given-names>F</given-names></name><name name-style="western"><surname>Ma</surname><given-names>JS</given-names></name><name name-style="western"><surname>Zhu</surname><given-names>XX</given-names></name></person-group> (<year>2020b</year>) <article-title>Taxonomic studies on the genus <italic><tp:taxon-name><tp:taxon-name-part taxon-name-part-type="genus">Isotrema</tp:taxon-name-part></tp:taxon-name></italic> (<tp:taxon-name><tp:taxon-name-part taxon-name-part-type="family">Aristolochiaceae</tp:taxon-name-part></tp:taxon-name>) from China: II. <italic><tp:taxon-name><tp:taxon-name-part taxon-name-part-type="genus">I.</tp:taxon-name-part><tp:taxon-name-part taxon-name-part-type="species">brevilimbum</tp:taxon-name-part></tp:taxon-name></italic> (<tp:taxon-name><tp:taxon-name-part taxon-name-part-type="family">Aristolochiaceae</tp:taxon-name-part></tp:taxon-name>), a new species from Guizhou, China.</article-title><source>PhytoKeys</source><volume>152</volume>: <fpage>15</fpage>–<lpage>25</lpage>. <ext-link xlink:type="simple" ext-link-type="doi" xlink:href="10.3897/phytokeys.152.51760">https://doi.org/10.3897/phytokeys.152.51760</ext-link></mixed-citation></ref><ref id="B22"><mixed-citation xmlns:xlink="http://www.w3.org/1999/xlink" xlink:type="simple"><person-group><name name-style="western"><surname>Liang</surname><given-names>CF</given-names></name></person-group> (<year>1975</year>) <article-title>The <tp:taxon-name><tp:taxon-name-part taxon-name-part-type="family">Aristolochiaceae</tp:taxon-name-part></tp:taxon-name> of Kwangsi Flora.</article-title><source>Zhiwu Fenlei Xuebao</source><volume>13</volume>: <fpage>10</fpage>–<lpage>18</lpage>.</mixed-citation></ref><ref id="B32"><mixed-citation xmlns:xlink="http://www.w3.org/1999/xlink" xlink:type="simple"><person-group><name name-style="western"><surname>Wang</surname><given-names>J</given-names></name><name name-style="western"><surname>Ma</surname><given-names>JS</given-names></name><name name-style="western"><surname>Zhu</surname><given-names>XX</given-names></name></person-group> (<year>2020a</year>) <article-title>Four new combinations in <italic><tp:taxon-name><tp:taxon-name-part taxon-name-part-type="genus">Isotrema</tp:taxon-name-part></tp:taxon-name></italic> (<tp:taxon-name><tp:taxon-name-part taxon-name-part-type="family">Aristolochiaceae</tp:taxon-name-part></tp:taxon-name>).</article-title><source>Phytotaxa</source><volume>437</volume>(<issue>3</issue>): <fpage>174</fpage>–<lpage>176</lpage>. <ext-link xlink:type="simple" ext-link-type="doi" xlink:href="10.11646/phytotaxa.437.3.8">https://doi.org/10.11646/phytotaxa.437.3.8</ext-link></mixed-citation></ref></ref-list></tp:taxon-treatment>
