# Supplementary material for: ﻿Isotremaputalengense, a new species of Aristolochiaceae from northern Vietnam and two new combinations in Isotrema
Source: PhytoKeys. 2022 May 27;197:71–9. doi: 10.3897/phytokeys.197.73596 (PMC9848995; doi:10.3897/phytokeys.197.73596)
Supplement: XML Treatment for Isotrema vuquangense [file phytokeys.197.73596-treatment2.xml]

<!DOCTYPE tp:taxon-treatment
  PUBLIC "-//TaxonX//DTD Taxonomic Treatment Publishing DTD v0 20100105//EN" "tax-treatment-NSO.dtd">
<tp:taxon-treatment xmlns:tp="http://www.plazi.org/taxpub"><tp:treatment-meta><kwd-group><label>Taxon classification</label><kwd>
              <named-content content-type="kingdom">Plantae</named-content>
            </kwd><kwd>
              <named-content content-type="order">Gentianales</named-content>
            </kwd><kwd>
              <named-content content-type="family">Apocynaceae</named-content>
            </kwd></kwd-group><mixed-citation publication-type="journal"><person-group><name><surname>Nguyen</surname><given-names>Quoc Binh</given-names></name><name><surname>Nguyen</surname><given-names>Hieu Cuong</given-names></name><name><surname>Tran</surname><given-names>Duc Binh</given-names></name><name><surname>Nguyen</surname><given-names>Phuong Hanh</given-names></name><name><surname>Luu</surname><given-names>Hong Truong</given-names></name></person-group><article-title>﻿<italic><tp:taxon-name><tp:taxon-name-part taxon-name-part-type="genus" reg="Isotrema">Isotrema</tp:taxon-name-part><tp:taxon-name-part taxon-name-part-type="species" reg="putalengense">putalengense</tp:taxon-name-part></tp:taxon-name></italic>, a new species of <tp:taxon-name><tp:taxon-name-part taxon-name-part-type="family">Aristolochiaceae</tp:taxon-name-part></tp:taxon-name> from northern Vietnam and two new combinations in <italic><tp:taxon-name><tp:taxon-name-part taxon-name-part-type="genus" reg="Isotrema">Isotrema</tp:taxon-name-part></tp:taxon-name></italic></article-title><source>PhytoKeys</source><day>27</day><month>05</month><year>2022</year><volume>197</volume><fpage>71</fpage><lpage>79</lpage><pub-id pub-id-type="doi">10.3897/phytokeys.197.73596</pub-id></mixed-citation></tp:treatment-meta><tp:nomenclature><label>﻿</label><tp:taxon-name>
            <object-id xmlns:xlink="http://www.w3.org/1999/xlink" content-type="arpha" xlink:type="simple">B0233A34-4FAC-55F3-BADF-38431BA6E3AD</object-id>
            <tp:taxon-name-part taxon-name-part-type="genus" reg="Isotrema">Isotrema</tp:taxon-name-part>
            <tp:taxon-name-part taxon-name-part-type="species" reg="vuquangense">vuquangense</tp:taxon-name-part>
            <object-id xmlns:xlink="http://www.w3.org/1999/xlink" content-type="ipni" xlink:type="simple">urn:lsid:ipni.org:names:77298658-1</object-id>
          </tp:taxon-name><tp:taxon-authority>(T.V.Do) Luu, Q.B.Nguyen &amp; H.C.Nguyen</tp:taxon-authority><tp:taxon-status xmlns:xlink="http://www.w3.org/1999/xlink" xlink:type="simple">comb. nov.</tp:taxon-status><tp:nomenclature-citation-list><tp:nomenclature-citation><tp:taxon-name>
                <tp:taxon-name-part taxon-name-part-type="genus" reg="Aristolochia"/>
                <tp:taxon-name-part taxon-name-part-type="species" reg="vuquangensis"/>
              </tp:taxon-name><comment>≡ <tp:taxon-name><tp:taxon-name-part taxon-name-part-type="genus" reg="Aristolochia">Aristolochia</tp:taxon-name-part><tp:taxon-name-part taxon-name-part-type="species" reg="vuquangensis">vuquangensis</tp:taxon-name-part></tp:taxon-name> T.V.Do. Phytotaxa 500 (1): 41. 2021. </comment></tp:nomenclature-citation></tp:nomenclature-citation-list></tp:nomenclature><tp:treatment-sec sec-type="material" id="SECID0E4XAE"><title>Type.</title><p>Vietnam. Ha Tinh Province: Vu Quang District, Vu Quang National Park, 1103 m elevation, <named-content xmlns:xlink="http://www.w3.org/1999/xlink" content-type="dwc:verbatimCoordinates" xlink:type="simple"><named-content content-type="geo-json" specific-use="{&#34;type&#34;:&#34;Point&#34;,&#34;coordinates&#34;:[105.427617,18.252217]}" id="NCID0EGYAE" xlink:type="simple">18°15.133'N, 105°25.657'E</named-content></named-content>, 30 August 2020, <italic>Do Van Truong DVT379</italic> (holotype VNMN; isotypes HN, VNMN).</p></tp:treatment-sec></tp:taxon-treatment>
