# Supplementary material for: ﻿Isotremaputalengense, a new species of Aristolochiaceae from northern Vietnam and two new combinations in Isotrema
Source: PhytoKeys. 2022 May 27;197:71–9. doi: 10.3897/phytokeys.197.73596 (PMC9848995; doi:10.3897/phytokeys.197.73596)
Supplement: XML Treatment for Isotrema yachangense [file phytokeys.197.73596-treatment3.xml]

<!DOCTYPE tp:taxon-treatment
  PUBLIC "-//TaxonX//DTD Taxonomic Treatment Publishing DTD v0 20100105//EN" "tax-treatment-NSO.dtd">
<tp:taxon-treatment xmlns:tp="http://www.plazi.org/taxpub"><tp:treatment-meta><kwd-group><label>Taxon classification</label><kwd>
              <named-content content-type="kingdom">Plantae</named-content>
            </kwd><kwd>
              <named-content content-type="order">Gentianales</named-content>
            </kwd><kwd>
              <named-content content-type="family">Apocynaceae</named-content>
            </kwd></kwd-group><mixed-citation publication-type="journal"><person-group><name><surname>Nguyen</surname><given-names>Quoc Binh</given-names></name><name><surname>Nguyen</surname><given-names>Hieu Cuong</given-names></name><name><surname>Tran</surname><given-names>Duc Binh</given-names></name><name><surname>Nguyen</surname><given-names>Phuong Hanh</given-names></name><name><surname>Luu</surname><given-names>Hong Truong</given-names></name></person-group><article-title>﻿<italic><tp:taxon-name><tp:taxon-name-part taxon-name-part-type="genus" reg="Isotrema">Isotrema</tp:taxon-name-part><tp:taxon-name-part taxon-name-part-type="species" reg="putalengense">putalengense</tp:taxon-name-part></tp:taxon-name></italic>, a new species of <tp:taxon-name><tp:taxon-name-part taxon-name-part-type="family">Aristolochiaceae</tp:taxon-name-part></tp:taxon-name> from northern Vietnam and two new combinations in <italic><tp:taxon-name><tp:taxon-name-part taxon-name-part-type="genus" reg="Isotrema">Isotrema</tp:taxon-name-part></tp:taxon-name></italic></article-title><source>PhytoKeys</source><day>27</day><month>05</month><year>2022</year><volume>197</volume><fpage>71</fpage><lpage>79</lpage><pub-id pub-id-type="doi">10.3897/phytokeys.197.73596</pub-id></mixed-citation></tp:treatment-meta><tp:nomenclature><label>﻿</label><tp:taxon-name>
            <object-id xmlns:xlink="http://www.w3.org/1999/xlink" content-type="arpha" xlink:type="simple">4D032A6C-7455-5BC7-A1E2-9B1BB0FB480E</object-id>
            <tp:taxon-name-part taxon-name-part-type="genus" reg="Isotrema">Isotrema</tp:taxon-name-part>
            <tp:taxon-name-part taxon-name-part-type="species" reg="yachangense">yachangense</tp:taxon-name-part>
            <object-id xmlns:xlink="http://www.w3.org/1999/xlink" content-type="ipni" xlink:type="simple">urn:lsid:ipni.org:names:77298659-1</object-id>
          </tp:taxon-name><tp:taxon-authority>(B.G.Huang, Yan Liu &amp; Y.S.Huang) Luu, Q.B.Nguyen &amp; H.C.Nguyen</tp:taxon-authority><tp:taxon-status xmlns:xlink="http://www.w3.org/1999/xlink" xlink:type="simple">comb. nov.</tp:taxon-status><tp:nomenclature-citation-list><tp:nomenclature-citation><tp:taxon-name>
                <tp:taxon-name-part taxon-name-part-type="genus" reg="Aristolochia"/>
                <tp:taxon-name-part taxon-name-part-type="species" reg="yachangensis"/>
              </tp:taxon-name><comment>≡ <tp:taxon-name><tp:taxon-name-part taxon-name-part-type="genus" reg="Aristolochia">Aristolochia</tp:taxon-name-part><tp:taxon-name-part taxon-name-part-type="species" reg="yachangensis">yachangensis</tp:taxon-name-part></tp:taxon-name> B.G.Huang, Yan Liu &amp; Y.S.Huang. PhytoKeys 153: 51. 2020. </comment></tp:nomenclature-citation></tp:nomenclature-citation-list></tp:nomenclature><tp:treatment-sec sec-type="material" id="SECID0EE1AE"><title>Type.</title><p>China. Guangxi Zhuang Autonomous Region: Baise City, Leye County, Huaping Town, Zhongjing (Yachang Orchid National Nature Reserve), <named-content xmlns:xlink="http://www.w3.org/1999/xlink" content-type="dwc:verbatimCoordinates" xlink:type="simple"><named-content content-type="geo-json" specific-use="{&#34;type&#34;:&#34;Point&#34;,&#34;coordinates&#34;:[106.400483,24.822783]}" id="NCID0EN1AE" xlink:type="simple">24°49.367'N, 106°24.029'E</named-content></named-content>, 1341 m elevation, 29 July 2019, <italic>Z.C. Lu et al. 20190729YC4141</italic> (holotype: IBK; isotypes: IBK, GXMG).</p></tp:treatment-sec></tp:taxon-treatment>
